# Supplementary material for: Three Ablation Techniques for Atrial Fibrillation during Concomitant Cardiac Surgery: A Systematic Review and Network Meta-Analysis
Source: J Clin Med. 2023 Sep 1;12(17):5716. doi: 10.3390/jcm12175716 (PMC10488688; doi:10.3390/jcm12175716)
Supplement: Supplementary file 1 [file jcm-12-05716-s001.zip]

Archive with 1 entries (1 files):
- jcm-2519251-supplementary.pdf
